# Supplementary material for: Oncogenic CALR mutant C-terminus mediates dual binding to the thrombopoietin receptor triggering complex dimerization and activation
Source: Nat Commun. 2023 Apr 5;14:1881. doi: 10.1038/s41467-023-37277-3 (PMC10076285; doi:10.1038/s41467-023-37277-3)
Supplement: Supplementary file 3 — Supplementary Data 1 [file 41467_2023_37277_MOESM3_ESM.xlsx]

## Sheet: Supplementary Data 1
	Supplementary Data 1
	Contacts between CALR del52 and TpoR during triplicate 100ns MD runs of the CALR del52-TpoR tetrameric complex. Contacts are defined as residues with a distance < 8Ä. Only contacts present in >60% of frames (average of triplicates) are shown.
	Contacts between CALR del52 mutant C-terminus and TpoR				Contacts between CALR del52 and immature N-glycans attached to Asn117 of TpoR
	TpoR	CALR del52 residue	% of contacts		CALR del52 residue	% of contacts
	R43	R388	68.33 ± 44.78		S44	64.67 ± 16.78
	R43	M391	66.33 ± 46.91		D45	75.00 ± 19.95
	R43	S392	65.67 ± 46.45		D71	63.00 ± 40.27
	R43	P393	65.67 ± 46.45		A72	84.67 ± 16.36
	T44	R379	87.00 ± 14.35		R73	80.00 ± 16.87
	T44	R382	73.00 ± 37.48		F74	74.67 ± 32.31
	T44	T383	85.00 ± 21.21		D104	70.33 ± 20.55
	T44	R384	89.33 ± 15.08		C105	89.67 ± 13.22
	T44	K386	100.00 ± 0.00		G106	65.00 ± 36.89
	T44	M387	66.67 ± 46.44		Y109	62.00 ± 40.55
	T44	R388	77.33 ± 32.06		C137	85.67 ± 10.78
	T44	K390	63.00 ± 14.17		G138	75.33 ± 14.27
	T44	M391	84.33 ± 22.16		P139	62.33 ± 6.85
	F45	R379	89.67 ± 11.90		L318	67.00 ± 38.26
	F45	R382	82.67 ± 23.81		W319	85.00 ± 16.97
	F45	T383	68.33 ± 44.78		Q320	64.33 ± 43.40
	F45	K386	100.00 ± 0.00		V321	95.00 ± 4.55
	F45	M391	76.67 ± 23.46
	E46	R378	76.67 ± 33.00
	E46	R379	100.00 ± 0.00
	E46	M380	96.33 ± 5.19
	E46	R381	67.33 ± 46.20
	E46	R382	99.33 ± 0.94
	E46	T383	100.00 ± 0.00
	E46	R384	96.33 ± 2.87
	E46	K386	99.00 ± 1.41
	D47	R379	99.00 ± 1.41
	D47	T383	73.67 ± 37.24
	D47	R384	100.00 ± 0.00
	D47	K386	64.00 ± 24.18
	D47	R388	71.00 ± 41.01
	L48	R379	79.67 ± 28.76
	Y63	D71	62.00 ± 43.85
	Y63	A72	60.00 ± 43.20
	Y63	V321	64.00 ± 44.03
	Y63	K322	64.67 ± 36.06
	F95	R379	76.00 ± 33.94
	P96	R376	62.67 ± 23.46
	P96	R379	80.33 ± 23.70
	D97	R372	80.00 ± 28.28
	D97	M375	74.00 ± 36.77
	D97	R376	97.67 ± 1.70
	D97	R379	99.67 ± 0.47
	Q98	M371	67.67 ± 40.79
	Q98	R372	72.67 ± 21.23
	Q98	M375	82.33 ± 24.98
	Q98	R376	83.00 ± 15.51
	Q98	R379	98.33 ± 1.25
	Q98	R382	74.33 ± 21.76
	E99	M371	61.67 ± 22.94
	E99	R372	61.33 ± 43.74
	E99	M375	99.33 ± 0.94
	E99	R379	92.67 ± 5.79
	E100	R372	70.00 ± 21.77
	V101	R379	82.67 ± 23.81
	R102	R379	70.00 ± 31.19
	R102	R382	68.67 ± 23.10
	A134	K390	72.67 ± 17.21
	P135	K390	81.33 ± 16.82
	P136	R389	67.33 ± 33.48
	P136	K390	75.33 ± 15.20
	S137	K386	63.67 ± 39.53
	S137	M387	63.00 ± 40.47
	S137	R388	63.67 ± 42.19
	S137	R389	98.00 ± 2.83
	S137	K390	100.00 ± 0.00
	S137	M391	90.33 ± 9.18
	S137	S392	90.00 ± 10.80
	S137	A394	63.33 ± 40.30
	I138	R388	90.67 ± 1.70
	I138	R389	99.67 ± 0.47
	I138	K390	100.00 ± 0.00
	I138	M391	100.00 ± 0.00
	I138	S392	100.00 ± 0.00
	I138	P393	100.00 ± 0.00
	I138	A394	100.00 ± 0.00
	I138	R395	98.33 ± 1.25
	I138	R397	99.00 ± 0.82
	I139	A394	94.00 ± 4.32
	K140	P393	93.67 ± 4.92
	K140	A394	100.00 ± 0.00
	K140	R395	82.00 ± 3.74
	K140	P396	64.67 ± 24.23
	K140	R397	88.33 ± 8.34
	M142	A394	65.67 ± 39.08
	M142	R395	73.33 ± 34.24
	M142	P396	80.67 ± 25.25
	M142	R397	80.00 ± 26.87
	Q151	P396	77.00 ± 25.15
	Q151	R397	81.67 ± 25.93
	Q151	T398	82.33 ± 22.22
	Q151	S399	70.33 ± 35.78
	I152	R397	100.00 ± 0.00
	S153	A394	99.00 ± 1.41
	S153	R395	100.00 ± 0.00
	S153	P396	91.00 ± 12.73
	S153	R397	100.00 ± 0.00
	S153	T398	68.67 ± 22.22
	W154	R389	62.67 ± 25.53
	W154	A394	99.33 ± 0.94
	W154	R395	100.00 ± 0.00
	W154	P396	73.67 ± 13.60
	W154	R397	100.00 ± 0.00
	E155	R388	94.67 ± 0.47
	E155	R389	100.00 ± 0.00
	E155	K390	99.67 ± 0.47
	E155	M391	72.00 ± 32.57
	E155	S392	100.00 ± 0.00
	E155	P393	100.00 ± 0.00
	E155	A394	100.00 ± 0.00
	E155	R395	100.00 ± 0.00
	E155	P396	100.00 ± 0.00
	E155	R397	100.00 ± 0.00
	E155	C400	71.67 ± 37.28
	E155	R401	64.33 ± 42.68
	E155	E402	72.00 ± 33.98
	E155	A403	89.00 ± 9.63
	E156	R385	70.00 ± 40.31
	E156	K386	99.67 ± 0.47
	E156	M387	74.67 ± 6.65
	E156	R388	94.67 ± 2.05
	E156	R389	100.00 ± 0.00
	E156	K390	100.00 ± 0.00
	E156	S392	73.67 ± 37.24
	E156	R395	100.00 ± 0.00
	E156	R397	100.00 ± 0.00
	E156	C400	66.00 ± 44.59
	E156	R401	65.00 ± 44.64
	P157	K386	100.00 ± 0.00
	P157	R389	100.00 ± 0.00
	P157	K390	94.33 ± 7.32
	P157	R397	73.67 ± 14.06
	A158	R382	80.33 ± 20.07
	A158	T383	78.67 ± 5.73
	A158	R385	100.00 ± 0.00
	A158	K386	100.00 ± 0.00
	A158	M387	99.33 ± 0.47
	A158	R388	99.67 ± 0.47
	A158	R389	100.00 ± 0.00
	A158	K390	99.67 ± 0.47
	A158	M391	60.67 ± 43.39
	P159	R382	88.67 ± 10.40
	P159	R385	97.00 ± 0.82
	P159	K386	100.00 ± 0.00
	P159	R389	91.00 ± 8.83
	E160	R382	99.67 ± 0.47
	E160	T383	63.67 ± 15.17
	E160	R385	79.67 ± 10.21
	E160	K386	100.00 ± 0.00
	I161	K386	89.67 ± 6.85
	S162	R385	77.00 ± 21.23
	S162	R389	71.00 ± 38.91
	Y167	R395	60.67 ± 32.07
	D175	W408	81.33 ± 24.31
	P176	W408	77.67 ± 29.47
	S232	S399	61.00 ± 35.05
	S232	E402	70.33 ± 41.96
	A233	S399	60.67 ± 34.50
	A233	E402	64.00 ± 41.41
	L234	R397	100.00 ± 0.00
	L234	T398	95.33 ± 4.64
	L234	S399	96.00 ± 4.32
	L234	C400	80.33 ± 27.11
	L234	R401	81.67 ± 22.48
	L234	E402	69.67 ± 41.49
	T235	R397	99.33 ± 0.94
	T235	T398	67.67 ± 45.73
	A236	R395	98.67 ± 1.89
	A236	P396	97.33 ± 3.77
	A236	R397	100.00 ± 0.00
	A236	T398	99.67 ± 0.47
	A236	S399	97.67 ± 3.30
	A236	C400	66.67 ± 47.14
	E237	R389	89.33 ± 15.08
	E237	R395	100.00 ± 0.00
	E237	P396	100.00 ± 0.00
	E237	R397	100.00 ± 0.00
	E237	T398	100.00 ± 0.00
	E237	S399	100.00 ± 0.00
	E237	C400	99.67 ± 0.47
	E237	R401	74.33 ± 35.59
	E237	E402	66.67 ± 45.73
	G238	R389	92.00 ± 9.93
	G238	R395	100.00 ± 0.00
	G238	P396	100.00 ± 0.00
	G238	R397	100.00 ± 0.00
	G238	T398	99.33 ± 0.94
	G238	S399	61.00 ± 17.68
	G238	C400	67.33 ± 42.71
	G239	R395	100.00 ± 0.00
	G239	P396	93.67 ± 2.87
	G239	R397	100.00 ± 0.00
	S240	P396	69.67 ± 21.48
	S240	R397	100.00 ± 0.00
	S240	T398	87.00 ± 9.27
	S240	S399	78.33 ± 27.18
	S240	E402	60.33 ± 42.46
	C241	R397	100.00 ± 0.00
	L242	T398	63.33 ± 29.80
	L242	E402	67.00 ± 46.67
	W253	W408	82.67 ± 24.51
	W253	T409	67.00 ± 24.12
	Q255	W408	78.67 ± 30.17
	W272	W408	66.00 ± 46.68
	S273	G407	60.67 ± 43.52
	S273	W408	75.33 ± 34.18
	L274	C404	75.00 ± 14.99
	L274	L405	75.33 ± 30.07
	L274	Q406	85.67 ± 19.57
	L274	G407	69.00 ± 43.84
	L274	W408	81.67 ± 25.93
	L274	T409	62.33 ± 44.39
	P275	Q406	77.67 ± 15.63
	P275	G407	77.67 ± 29.49
	P275	W408	82.67 ± 24.51
	P275	T409	72.67 ± 38.66
