# Supplementary material for: Oncogenic CALR mutant C-terminus mediates dual binding to the thrombopoietin receptor triggering complex dimerization and activation
Source: Nat Commun. 2023 Apr 5;14:1881. doi: 10.1038/s41467-023-37277-3 (PMC10076285; doi:10.1038/s41467-023-37277-3)
Supplement: Supplementary file 4 — Supplementary Data 2 [file 41467_2023_37277_MOESM4_ESM.xlsx]

## Sheet: Supplementary Data 2 
	Supplementary data 2
	Contacts between CALR Ins5 and TpoR during triplicate 100ns MD runs of the CALR Ins5-TpoR tetrameric complex. Contacts are defined as residues with a distance < 8Ä. Only contacts present in >60% of frames (average of triplicates) are shown.
	Contacts between CALR Ins5 mutant C-terminus and TpoR					Contacts between CALR Ins5 and immature N-glycans attached to Asn117 of TpoR
	TpoR	CALR Ins5 residue	% of contacts			CALR Ins5 residue	% of contact
	S25	S411	64.00 ± 45.28			K43	75.00 ± 13.59
	D27	K409	65.33 ± 46.20			F46	81.00 ± 23.42
	D27	M410	66.67 ± 47.14			D71	87.33 ± 12.68
	D27	S411	66.67 ± 47.14			A72	99.67 ± 0.47
	D27	P415	63.67 ± 45.17			R73	93.67 ± 8.96
	D27	C419	60.33 ± 42.99			F74	99.33 ± 0.94
	V28	M410	66.00 ± 46.68			C105	84.00 ± 5.35
	V28	S411	66.67 ± 47.14			G106	95.00 ± 2.83
	V28	P412	66.67 ± 47.14			G107	86.33 ± 7.04
	V28	A413	66.67 ± 47.14			Y109	89.33 ± 15.08
	V28	R414	66.67 ± 47.14			K111	73.33 ± 14.97
	V28	P415	66.67 ± 47.14			H123	81.33 ± 19.15
	V28	R416	66.67 ± 47.14			G124	70.67 ± 16.52
	V28	C419	65.00 ± 46.01			S126	60.33 ± 21.01
	S29	R414	60.33 ± 42.82			Y128	87.67 ± 13.42
	S29	P415	66.67 ± 47.14			M131	85.33 ± 12.71
	S29	R416	65.67 ± 46.45			D135	95.00 ± 5.72
	S29	R420	65.67 ± 39.72			I136	99.00 ± 1.41
	S29	E421	65.67 ± 46.44			C137	95.00 ± 4.08
	S29	C423	61.33 ± 43.86			G138	89.33 ± 5.56
	L30	P415	64.67 ± 45.79			H145	76.67 ± 15.41
	L31	M410	66.33 ± 46.91			I147	88.33 ± 10.27
	L31	S411	66.00 ± 46.68			N154	87.00 ± 14.35
	L31	A413	65.33 ± 46.23			L156	87.67 ± 7.54
	L31	R414	63.67 ± 45.17			D317	79.67 ± 14.52
	L31	P415	66.67 ± 47.14			L318	62.33 ± 28.02
	L31	R416	62.33 ± 44.39			W319	99.00 ± 1.41
	L31	S418	61.67 ± 44.03			Q320	82.00 ± 21.92
	L31	C419	66.67 ± 47.14			V321	90.00 ± 9.63
	A32	R414	66.67 ± 47.14			V321	87.8±12.2
	A32	P415	66.67 ± 47.14
	A32	R416	66.67 ± 47.14
	A32	T417	65.33 ± 46.23
	A32	S418	64.67 ± 45.11
	A32	C419	73.67 ± 36.54
	A32	E421	81.00 ± 8.64
	S33	P415	66.67 ± 47.14
	S33	R416	65.00 ± 46.01
	S33	T417	60.00 ± 43.20
	S33	S418	63.00 ± 44.77
	S33	R420	68.00 ± 45.25
	F41	M410	66.67 ± 47.14
	R43	K405	89.33 ± 10.14
	R43	R408	65.33 ± 46.23
	R43	K409	66.67 ± 47.14
	R43	M410	66.67 ± 47.14
	R43	S411	65.00 ± 45.98
	T44	R401	97.33 ± 3.09
	T44	R401	91.67 ± 7.93
	T44	T402	75.67 ± 33.71
	T44	R404	77.00 ± 32.53
	T44	R404	74.00 ± 16.57
	T44	K405	100.00 ± 0.00
	T44	M406	81.33 ± 22.29
	F45	R397	82.67 ± 16.76
	F45	R398	95.33 ± 6.60
	F45	R401	75.00 ± 18.24
	F45	R401	66.67 ± 47.14
	F45	R404	78.00 ± 11.31
	F45	K405	97.67 ± 3.30
	E46	M394	67.00 ± 28.89
	E46	R397	94.67 ± 7.54
	E46	R397	65.33 ± 32.43
	E46	R398	98.33 ± 1.25
	E46	R398	87.33 ± 17.91
	E46	R401	100.00 ± 0.00
	E46	R401	74.00 ± 36.77
	E46	T402	98.00 ± 2.83
	E46	R404	69.67 ± 32.25
	E46	R404	62.67 ± 17.56
	E46	K405	100.00 ± 0.00
	D47	R397	62.33 ± 43.74
	D47	R398	97.33 ± 3.77
	D47	R398	78.67 ± 16.44
	D47	R401	88.67 ± 16.03
	D47	T402	67.67 ± 40.88
	D47	K405	93.33 ± 4.92
	L48	R398	78.67 ± 29.47
	T49	M410	60.33 ± 42.99
	F51	M410	66.67 ± 47.14
	D53	P415	63.33 ± 44.97
	E55	R414	60.67 ± 43.52
	M84	S411	65.67 ± 46.45
	M84	P412	66.67 ± 47.14
	M84	A413	66.00 ± 46.67
	H86	R414	66.67 ± 47.14
	F87	S411	64.00 ± 45.37
	F87	P412	66.67 ± 47.14
	F87	A413	66.67 ± 47.14
	F87	R414	66.67 ± 47.14
	G88	R414	64.67 ± 45.76
	R90	M410	66.67 ± 47.14
	R90	S411	66.67 ± 47.14
	R90	P412	66.67 ± 47.14
	R90	A413	66.67 ± 47.14
	R90	R414	65.67 ± 46.45
	R90	P415	68.67 ± 42.91
	F95	R398	74.00 ± 34.67
	F95	R398	63.67 ± 34.76
	P96	R395	70.67 ± 40.78
	P96	R398	77.33 ± 23.92
	P96	R398	64.67 ± 29.41
	D97	R387	62.67 ± 43.28
	D97	R391	72.33 ± 39.13
	D97	T392	63.67 ± 43.18
	D97	M394	78.00 ± 31.11
	D97	M394	66.67 ± 47.14
	D97	R395	86.67 ± 18.86
	D97	R395	75.67 ± 28.29
	D97	R398	100.00 ± 0.00
	D97	R398	94.00 ± 8.49
	Q98	M394	99.00 ± 1.41
	Q98	R395	68.67 ± 43.61
	Q98	R398	100.00 ± 0.00
	Q98	R398	99.67 ± 0.47
	E99	M390	67.00 ± 30.47
	E99	R391	95.33 ± 5.91
	E99	M394	100.00 ± 0.00
	E99	M394	83.33 ± 22.17
	E99	R395	98.33 ± 1.70
	E99	R395	73.67 ± 19.60
	E99	R397	64.67 ± 34.99
	E99	R398	99.67 ± 0.47
	E99	R398	93.00 ± 5.72
	E99	R401	60.67 ± 34.99
	E100	M394	99.00 ± 1.41
	E100	R398	80.33 ± 27.81
	E100	R398	66.67 ± 23.58
	V101	M394	100.00 ± 0.00
	V101	R397	60.00 ± 42.59
	V101	R398	81.00 ± 26.87
	V101	R398	72.33 ± 7.72
	V101	R401	63.33 ± 27.72
	R102	M390	67.67 ± 45.73
	R102	M394	68.00 ± 40.41
	R102	R398	67.33 ± 46.20
	R102	R401	65.67 ± 24.36
	L103	R397	82.00 ± 22.69
	L103	R398	65.33 ± 46.20
	L103	R401	62.67 ± 37.38
	L132	M410	65.33 ± 46.23
	A134	M410	63.67 ± 45.11
	A134	S411	62.00 ± 10.61
	P135	M410	66.00 ± 46.67
	P135	S411	91.00 ± 12.73
	P135	P412	79.33 ± 17.33
	P135	A413	69.33 ± 23.47
	P136	R407	89.33 ± 11.73
	P136	P412	60.67 ± 42.97
	S137	R407	95.67 ± 5.44
	S137	K409	84.00 ± 21.92
	S137	M410	65.33 ± 32.15
	I138	R407	81.33 ± 25.00
	I138	K409	66.67 ± 18.12
	I138	S411	66.67 ± 23.30
	I138	P412	65.67 ± 46.44
	I138	R414	62.67 ± 44.58
	K140	P412	60.33 ± 19.57
	E155	R407	79.33 ± 27.82
	E155	K409	99.33 ± 0.47
	E155	M410	71.33 ± 38.44
	E155	S411	99.67 ± 0.47
	E155	P412	88.67 ± 10.34
	E155	R414	66.00 ± 46.68
	E156	M406	80.00 ± 17.68
	E156	R407	100.00 ± 0.00
	E156	R408	95.00 ± 7.07
	E156	K409	99.67 ± 0.47
	E156	M410	68.00 ± 24.06
	P157	K405	98.00 ± 1.41
	P157	M406	93.67 ± 4.11
	P157	R407	100.00 ± 0.00
	P157	K409	60.67 ± 22.66
	A158	R404	93.00 ± 5.35
	A158	K405	100.00 ± 0.00
	A158	M406	100.00 ± 0.00
	A158	R407	100.00 ± 0.00
	A158	R408	91.33 ± 11.56
	P159	R403	94.00 ± 3.56
	P159	R404	100.00 ± 0.00
	P159	K405	100.00 ± 0.00
	P159	K405	68.33 ± 43.38
	P159	M406	100.00 ± 0.00
	P159	R407	100.00 ± 0.00
	P159	R408	100.00 ± 0.00
	P159	R408	66.33 ± 46.91
	P159	K409	98.33 ± 1.70
	P159	K409	64.33 ± 22.17
	E160	R400	65.67 ± 46.45
	E160	R401	95.00 ± 3.27
	E160	R403	74.67 ± 10.96
	E160	R403	67.33 ± 32.83
	E160	R404	100.00 ± 0.00
	E160	R404	78.67 ± 29.47
	E160	K405	100.00 ± 0.00
	E160	K405	78.67 ± 30.17
	E160	M406	100.00 ± 0.00
	E160	M406	67.00 ± 30.24
	E160	R407	77.67 ± 10.50
	E160	R408	91.33 ± 11.56
	I161	R404	64.67 ± 28.29
	I161	K405	95.00 ± 3.74
	I161	K405	61.00 ± 40.60
	R174	A430	61.00 ± 43.69
	D175	Q425	86.33 ± 19.33
	D175	A430	64.33 ± 41.59
	P176	L424	71.67 ± 38.66
	P176	Q425	94.00 ± 8.49
	P176	G426	100.00 ± 0.00
	P176	W427	84.67 ± 17.52
	P176	T428	99.00 ± 1.41
	P176	E429	91.33 ± 7.59
	P176	A430	65.67 ± 41.02
	K177	L424	61.33 ± 34.62
	K177	Q425	92.33 ± 10.84
	K177	G426	100.00 ± 0.00
	K177	G426	63.33 ± 43.56
	K177	W427	100.00 ± 0.00
	K177	T428	100.00 ± 0.00
	K177	E429	99.00 ± 1.41
	K177	E429	63.00 ± 44.77
	K177	A430	96.00 ± 5.66
	N178	Q425	90.67 ± 13.20
	N178	G426	100.00 ± 0.00
	N178	G426	64.33 ± 43.38
	N178	W427	100.00 ± 0.00
	N178	W427	64.33 ± 43.56
	N178	T428	100.00 ± 0.00
	N178	T428	62.67 ± 43.93
	N178	E429	99.00 ± 1.41
	N178	E429	61.67 ± 42.63
	N178	A430	99.00 ± 1.41
	S179	Q425	61.00 ± 35.56
	S179	G426	98.00 ± 2.83
	S179	W427	96.33 ± 5.19
	S179	T428	96.33 ± 5.19
	S179	E429	96.67 ± 4.71
	S179	A430	95.33 ± 3.40
	T180	T428	86.33 ± 18.62
	T180	E429	86.00 ± 18.40
	G181	Q425	69.00 ± 43.84
	G181	G426	91.67 ± 8.50
	G181	T428	72.67 ± 10.08
	P182	A422	63.00 ± 44.77
	P182	L424	66.67 ± 47.14
	P182	Q425	67.67 ± 45.73
	P182	G426	78.67 ± 21.64
	E237	R408	60.67 ± 43.52
	G238	K409	62.67 ± 43.02
	W253	R416	65.00 ± 29.88
	Q255	R416	89.33 ± 7.93
	W269	P415	83.00 ± 14.97
	W269	R416	69.67 ± 32.87
	W269	T417	76.00 ± 29.13
	W269	S418	85.67 ± 14.70
	W269	S418	68.67 ± 20.95
	W269	C419	98.67 ± 1.25
	W269	C419	68.67 ± 38.13
	W269	R420	74.67 ± 14.34
	W269	R420	63.00 ± 44.70
	G270	P415	77.67 ± 16.13
	S271	P415	61.33 ± 31.90
	W272	S411	93.67 ± 5.79
	W272	P412	85.67 ± 16.78
	W272	A413	99.67 ± 0.47
	W272	R414	99.67 ± 0.47
	W272	P415	100.00 ± 0.00
	W272	R416	100.00 ± 0.00
	W272	T417	84.33 ± 19.40
	W272	S418	79.00 ± 14.72
	W272	C419	67.67 ± 38.73
	S273	A413	73.00 ± 28.25
	S273	R414	72.33 ± 35.61
	S273	R416	95.67 ± 5.44
	L274	S411	75.67 ± 32.29
	L274	P412	98.67 ± 1.25
	L274	A413	100.00 ± 0.00
	L274	R414	100.00 ± 0.00
	L274	R416	90.00 ± 3.56
	P275	A413	76.33 ± 26.60
	P275	R414	67.67 ± 24.42
	P275	R416	94.00 ± 7.12
